# Supplementary material for: Pharmacokinetic Basis for Using Saliva Matrine Concentrations as a Clinical Compliance Monitoring in Antitumor B Chemoprevention Trials in Humans
Source: Cancers (Basel). 2022 Dec 23;15(1):89. doi: 10.3390/cancers15010089 (PMC9817974; doi:10.3390/cancers15010089)
Supplement: Supplementary file 1 [file cancers-15-00089-s001.zip]

Archive with 5 entries (5 files):
- S1 Quantitive Analysis.pdf
- S2_Human Pharmacokinetic Study Design_Study participant.pdf
- S3_Compartmental PK Co-modeling.pdf
- S4_PBPK Modeling and Interspecies Scaling.pdf
- S5_Recyling of Matrine.pdf
